# Supplementary material for: The Effect of ß-Glucan Prebiotic on Kidney Function, Uremic Toxins and Gut Microbiome in Stage 3 to 5 Chronic Kidney Disease (CKD) Predialysis Participants: A Randomized Controlled Trial
Source: Nutrients. 2022 Feb 14;14(4):805. doi: 10.3390/nu14040805 (PMC8880761; doi:10.3390/nu14040805)
Supplement: Supplementary file 1 [file nutrients-14-00805-s001.zip]

Archive with 1 entries (1 files):
- nutrients-1485163 - supplementary.pdf
